# Supplementary material for: Sequence Context‐Agnostic TadA‐Derived Cytosine Base Editors for Genome‐Wide Editing in Zebrafish
Source: Adv Sci (Weinh). 2025 Feb 17;12(14):2411478. doi: 10.1002/advs.202411478 (PMC11984895; doi:10.1002/advs.202411478)
Supplement: Supplementary file 2 — Supplemental Table 1 [file ADVS-12-2411478-s002.xlsx]

## Sheet: On- and Off-target editing
gRNA	Tools	Mismatch location	Sequence	MitOfftarget Score	Reads	Efficiency	Indel	Incorrect editing
hps5 Q531* sgRNA	zTadA-BE4max	....................	CCCTGCAGGCTGTTCGAGACAGG	-	1135098	C3T, 0.14%; C6T, 31.02%; C10T, 0.05%	0.1096	0.0056
		.*...*.*......*.....	CACTGTAAGCTGTTAGAGACAGG	0.25	705239	C3T, 0.00%; C10T, 0.00%	0.0006	0
		*....*....*...*.....	GCCTGGAGGCGGTTAGAGACAGG	0.14	4450723	C2T, 0.00%; C3T, 0.01%; C10T, 0.02%;	0	0.0002
		.....*...*..*...*...	CCCTGGAGGGTGGTCGGGACCGG	0.12	243647	C2T, 0.00%; C3T, 0.00%;	0	0
pitx2 Q48* sgRNA	zTadA-SpRY-BE4max	....................	CCAGCAGTTACAGGAACTGGAGG	-	497476	C2T, 0.13%; C5T, 70.18%	0.0467	0.0054
		*..*................	TCATCAGTTACAGGAACTGGTAA	5.72	716542	C2T, 0.00%; C5T, 0.00%	0.0006	0
		.......*.*..........	CCAGCAGCTCCAGGAACTGGAAG	5.03	1022376	C2T, 0.00%; C5T, 0.09%; C8T, 0.00%; C10T, 0.00%	0.0012	0.0001
		.*..*..*............	CAAGTAGCTACAGGAACTGGAGC	2.54	937729	C8T, 0.02%	0.0017	0.0003
hps1 Q140* sgRNA	zTadA-BEmv	....................	AAGACACAGAGCAGAGGAACCGG	-	827724	C5T, 4.31%; C7T, 25.67%; C12T, 72.14%	0.0119	0.0168
		..*...............*.	AACACACAGAGCAGAGGATCTGG	4.76	2877828	C3T, 0.04%; C5T, 0.62%; C7T, 3.57%; C12T, 8.49%	0.0004	0.0005
		.........*..*.......	AAGACACAGCGCTGAGGAACGGG	2.04	3146644	C5T, 0.02%; C7T, 0.05%; C10T, 0.10%; C12T, 0.31%	0.0001	0
		..**...............*	AATCCACAGAGCAGAGGAATGGG	1.38	5522304	C4T, 0.03%; C5T, 0.10%; C7T, 0.96%; C12T, 1.82%	0	0
